# Supplementary material for: Lignosulfonic Acid Sodium Is a Noncompetitive Inhibitor of Human Factor XIa
Source: Pharmaceuticals (Basel). 2021 Aug 31;14(9):886. doi: 10.3390/ph14090886 (PMC8466798; doi:10.3390/ph14090886)
Supplement: Supplementary file 1 [file pharmaceuticals-14-00886-s001.zip]

Archive with 1 entries (1 files):
- pharmaceuticals-1355499-supplementary.pdf
